# Supplementary material for: Asserting a Functional Neurological Symptom Disorder with a Complementary Diagnostic Approach: A Brief Report
Source: Children (Basel). 2023 Sep 25;10(10):1601. doi: 10.3390/children10101601 (PMC10605693; doi:10.3390/children10101601)
Supplement: Supplementary file 1 [file children-10-01601-s001.zip]

Archive with 1 entries (1 files):
- children-2588767-supplementary.pdf
